# Supplementary material for: An actor-model framework for visual sensory encoding
Source: Nat Commun. 2024 Jan 27;15:808. doi: 10.1038/s41467-024-45105-5 (PMC10821921; doi:10.1038/s41467-024-45105-5)
Supplement: Supplementary file 4 — Source Data [file 41467_2024_45105_MOESM4_ESM.xlsx]

## Sheet: Fig 2a
	256x256 even set	256x256 odd set			128x128 odd set	256x256 odd set
	x	y			x	y
1	8	8.6		1	9	8.6
2	5.6	6.8		2	7	6.8
3	9.6	10.2		3	10.4	10.2
4	5.8	5.8		4	6.4	5.8
5	5.8	6.6		5	6.6	6.6
6	10.4	10.2		6	10.6	10.2
7	6.2	6.4		7	8.4	6.4
8	8.6	9.4		8	10.4	9.4
9	7.4	8		9	8.8	8
10	11.4	11.6		10	10.8	11.6
11	6.6	6.6		11	7.4	6.6
12	6.8	6.8		12	7.8	6.8
13	9.4	8.6		13	8.6	8.6
14	7.4	8		14	8.4	8
15	11.6	11.8		15	11.6	11.8
16	6.6	5.8		16	7	5.8
17	8.2	8.8		17	8.2	8.8
18	7.8	8.4		18	7.6	8.4
19	5.2	5		19	6	5
20	10.4	10.8		20	11.8	10.8
21	5.8	5.6		21	6.4	5.6
22	10	8.8		22	9.8	8.8
23	5.8	6		23	7.4	6
24	7	6		24	8	6
25	8.8	8.2		25	10.4	8.2
26	3.4	4.6		26	5.2	4.6
27	8.4	8.2		27	8.2	8.2
28	9.4	8.4		28	9	8.4
29	4.4	4.6		29	5	4.6
30	8.6	7.8		30	8.8	7.8
31	6.6	7.8		31	8	7.8
32	7.6	7.8		32	9	7.8
33	10.4	9.6		33	10.2	9.6
34	8.8	9.4		34	9.4	9.4
35	4.8	5.2		35	6.4	5.2
36	10	9.6		36	10	9.6
37	6	6.8		37	7.4	6.8
38	7.8	7.8		38	9.6	7.8
39	3.6	4		39	5.4	4
40	10	11.4		40	11.2	11.4
41	10	10.8		41	10	10.8
42	8.6	8.4		42	10	8.4
43	12.4	12.6		43	13.8	12.6
44	7.4	7.4		44	8	7.4
45	12.8	14		45	15.2	14
46	11.2	11.2		46	13	11.2
47	9	10		47	10.4	10
48	6.6	6.2		48	8.4	6.2
49	7.6	7		49	8	7
50	8	8		50	9.4	8
51	8	8.8		51	9.8	8.8
52	10.8	11.2		52	11.8	11.2
53	8.2	8.4		53	8.4	8.4
54	8.2	8.6		54	10.2	8.6
55	7.8	7.8		55	8.8	7.8
56	6.6	7.2		56	7.8	7.2
57	8.2	8.6		57	9.4	8.6
58	8.6	9.8		58	10.2	9.8
59	10.8	12.6		59	12	12.6
60	8.6	9.2		60	10.2	9.2
61	11.8	13.6		61	11.4	13.6
62	8	8.6		62	8	8.6
63	8	7.6		63	6.8	7.6
64	10.8	9.2		64	9.6	9.2
65	8.6	9		65	9.4	9
66	12.8	13		66	12.6	13
67	10.2	11		67	10	11
68	10	11		68	12	11
69	12.4	12.2		69	11.4	12.2
70	11.8	12.6		70	11.8	12.6
71	10	11.4		71	10.2	11.4
72	9.8	11.2		72	9.8	11.2
73	10.2	11		73	10.2	11
74	9.6	10.2		74	9.4	10.2
75	12.4	12.6		75	11.6	12.6
76	11	11.6		76	11.2	11.6
77	10	11		77	11	11
78	8.2	8.6		78	8.6	8.6
79	10.2	10.4		79	8.8	10.4
80	9	9.2		80	8.8	9.2
81	9.4	8.4		81	10.2	8.4
82	8.6	9.2		82	9.4	9.2
83	11.6	11.4		83	11.6	11.4
84	9.4	8.6		84	9.2	8.6
85	9.4	9.2		85	10	9.2
86	13.8	12.6		86	12.4	12.6
87	11.4	10.6		87	10.4	10.6
88	9.8	9.6		88	11.2	9.6
89	8.8	9		89	8	9
90	9.6	10.2		90	9.2	10.2
91	8.6	8.6		91	8.6	8.6
92	11.4	12		92	12	12
93	11.2	10.6		93	10.8	10.6
94	9.2	9.2		94	8.8	9.2
95	11.4	11.6		95	11.6	11.6
96	8.2	8.8		96	9	8.8
97	9.4	9.6		97	9.2	9.6
98	11.4	10.6		98	10	10.6
99	11.6	12		99	11.8	12
100	6.2	8.4		100	8.6	8.4
101	9.2	9		101	7.8	9
102	10.8	10.8		102	10.6	10.8
103	10.8	11		103	10.4	11
104	11.2	11		104	10.6	11
105	7.6	6.4		105	8.4	6.4
106	12	11		106	10.8	11
107	8.6	7.6		107	7.4	7.6
108	8.4	9.6		108	9.4	9.6
109	9.4	8.4		109	8.6	8.4
110	7.2	7		110	7.4	7
111	8	7.8		111	8.4	7.8
112	9.8	8		112	8.4	8
113	10	10.4		113	10	10.4
114	11.6	11.6		114	11	11.6
115	11.8	11		115	10.8	11
116	8.8	8.4		116	6.8	8.4
117	9.8	9.2		117	8.4	9.2
118	6.6	7.2		118	6.6	7.2
119	8.8	9.2		119	8.8	9.2
120	9	9.4		120	9.6	9.4
121	7.2	9.4		121	9.4	9.4
122	7	6.4		122	8	6.4
123	8	7.6		123	7.4	7.6
124	8.4	8.2		124	9	8.2
125	7.2	9.6		125	9	9.6
126	8.8	7.2		126	7.8	7.2
127	7.8	9		127	10.2	9
128	7.2	7		128	8.8	7
129	8	7.8		129	8.8	7.8
130	9.8	11.2		130	11.6	11.2
131	8.2	7.6		131	9	7.6
132	7.6	7.6		132	8.4	7.6
133	7.8	7.8		133	9	7.8
134	8.6	7.8		134	8.6	7.8
135	8	6.6		135	6.6	6.6
136	8.4	8		136	8.4	8
137	8.8	9.2		137	10.2	9.2
138	7.2	7.4		138	8	7.4
139	7.4	7.6		139	7.2	7.6
140	7.2	7.6		140	8.2	7.6
141	9	8.4		141	6.8	8.4
142	7.2	6.6		142	7	6.6
143	7.4	7.6		143	7.6	7.6
144	6.8	7.2		144	6.6	7.2
145	7.8	7.4		145	6.6	7.4
146	6.8	6.2		146	6	6.2
147	5.2	5.6		147	6.4	5.6
148	5.8	6.6		148	6.4	6.6
149	8.6	7		149	7.2	7
150	6.4	6.6		150	6.8	6.6
151	10.6	10.4		151	9.6	10.4
152	9.4	9.8		152	8.2	9.8
153	8.4	8.8		153	8.2	8.8
154	6.6	7.8		154	7.8	7.8
155	8.2	6		155	5.6	6
156	8.2	9.2		156	7	9.2
157	7	8		157	6.8	8
158	8.8	8.6		158	6.4	8.6
159	7.6	7.6		159	6.6	7.6
160	8.8	8.2		160	6	8.2
161	5.6	5		161	6.4	5
162	7.4	6.8		162	7.8	6.8
163	8.6	8		163	7	8
164	6.6	6		164	6.4	6
165	5.8	6.4		165	6	6.4
166	7.4	5.8		166	5.2	5.8
167	8	5.8		167	7.2	5.8
168	6.6	6.4		168	6.4	6.4
169	6.8	8		169	8.4	8
170	7.2	4.2		170	7.2	4.2
171	8.4	7.2		171	8.2	7.2
172	5.2	4.8		172	6.2	4.8
173	4.4	5.4		173	7	5.4
174	6.6	6.2		174	6.4	6.2
175	6.4	9		175	8	9
176	5.4	5		176	5.6	5
177	6.2	6.2		177	8	6.2
178	8.4	6.6		178	6.2	6.6
179	5.6	5.6		179	7	5.6
180	6.2	7.2		180	9.4	7.2
181	7	4.8		181	5.6	4.8
182	3	3.2		182	4.6	3.2
183	3.6	4.4		183	4	4.4
184	4.4	4.2		184	5.8	4.2
185	6.6	6.2		185	6.2	6.2
186	7.8	9		186	8.4	9
187	5.6	7		187	6.6	7
188	4.4	4.8		188	4	4.8
189	9	7.4		189	7.8	7.4
190	4.4	3.6		190	5.2	3.6
191	3.2	4.2		191	3.8	4.2
192	6.8	7.6		192	7.8	7.6
193	4.4	4.8		193	3.6	4.8
194	3.4	4.8		194	4.2	4.8
195	4.4	3.2		195	4.4	3.2
196	4	5.6		196	4.4	5.6
197	9	9		197	8.6	9
198	6.4	4.8		198	4.8	4.8
199	4.4	4.4		199	4.8	4.4
200	4.2	5.8		200	4.6	5.8
201	9.6	8		201	8.4	8
202	7.6	10.2		202	9.6	10.2
203	2.6	3.4		203	3.4	3.4
204	5	5.6		204	4.8	5.6
205	6.8	7.2		205	6.8	7.2
206	6.6	4.6		206	4.2	4.6
207	5.2	4.8		207	5	4.8
208	4.6	3		208	4.4	3
209	12	9.6		209	11.4	9.6
210	3	3.2		210	2.6	3.2
211	4.2	4.4		211	5.4	4.4
212	3.4	3.6		212	3.6	3.6
213	4.2	4.6		213	3.6	4.6
214	4.2	3.2		214	4.4	3.2
215	3.8	5.4		215	4.4	5.4
216	3.8	4.8		216	4.2	4.8
217	6.4	6.2		217	6.4	6.2
218	7.4	7.2		218	6.8	7.2
219	4.2	4		219	4	4
220	4.6	4.6		220	5.8	4.6
221	4.2	3		221	3.8	3
222	3.8	3.8		222	4.2	3.8
223	11.4	11.8		223	11	11.8
224	4.8	4		224	4	4
225	3	1.4		225	2.8	1.4
226	4	4.2		226	3.6	4.2
227	13.8	11.4		227	11.6	11.4
228	4	2.2		228	2.4	2.2
229	8	7.2		229	7	7.2
230	3	3		230	2.8	3
231	4	4		231	4	4
232	3	3.2		232	3.2	3.2
233	4.8	3.8		233	3.8	3.8
234	2.4	2.4		234	3	2.4
235	6.4	6.2		235	5.6	6.2
236	3.4	4.4		236	4	4.4
237	3.4	5.2		237	3.8	5.2
238	3.6	5		238	3.6	5
239	5.4	4		239	4	4
240	2.8	3.8		240	3.4	3.8

## Sheet: Fig 2b
	256 vs 256	256 vs 128		256 vs 256	256 vs 64		256 vs 256	256 vs 32		128 vs 128	128 vs 64		128 vs 128	128 vs 32		64 vs 64	64 vs 32
1	0.983109	0.974808		0.983109	0.960756		0.983109	0.910164		0.980754	0.974769		0.980754	0.931206		0.980123	0.943007
2	0.935663	0.907404		0.935663	0.870472		0.935663	0.763161		0.947636	0.916739		0.947636	0.792699		0.92802	0.827635
3	0.638686	0.635753		0.638686	0.584662		0.638686	0.489851		0.595661	0.565911		0.595661	0.555559		0.580186	0.531921
4	0.945837	0.945783		0.945837	0.929016		0.945837	0.869511		0.942414	0.930074		0.942414	0.877158		0.945785	0.91735
5	0.731038	0.755044		0.731038	0.712272		0.731038	0.705158		0.80086	0.749096		0.80086	0.737979		0.75887	0.759784
6	0.670975	0.679382		0.670975	0.657755		0.670975	0.522011		0.651648	0.666906		0.651648	0.490192		0.549205	0.526018
7	0.866305	0.869516		0.866305	0.79844		0.866305	0.736879		0.876523	0.787886		0.876523	0.71778		0.882153	0.841654
8	0.808934	0.816248		0.808934	0.802967		0.808934	0.617873		0.822184	0.846675		0.822184	0.693284		0.813658	0.749912
9	0.830813	0.777031		0.830813	0.645651		0.830813	0.597149		0.827186	0.753476		0.827186	0.599077		0.82984	0.673304
10	0.903664	0.887136		0.903664	0.832303		0.903664	0.809943		0.883746	0.84235		0.883746	0.810415		0.903775	0.886818
11	0.808106	0.586261		0.808106	0.608292		0.808106	0.508983		0.803577	0.695197		0.803577	0.498627		0.792697	0.582679
12	0.468567	0.466008		0.468567	0.535054		0.468567	0.364448		0.448697	0.451569		0.448697	0.343577		0.493791	0.471345

## Sheet: Fig 2c
	256 - 128	256 - 64	256 - 32	128 - 64	128 - 32	64 - 32
1	-0.00830011	-0.0223527	-0.0729449	-0.00598492	-0.0495474	-0.0371164
2	-0.0282588	-0.0651902	-0.172501	-0.030898	-0.154937	-0.100385
3	-0.00293262	-0.0540238	-0.148836	-0.0297497	-0.0401012	-0.0482653
4	-5.44e-05	-0.0168213	-0.0763258	-0.0123394	-0.0652557	-0.0284351
5	0.0240062	-0.0187663	-0.0258798	-0.0517645	-0.0628811	0.000914387
6	0.00840734	-0.0132199	-0.148963	0.0152581	-0.161456	-0.0231876
7	0.00321129	-0.0678644	-0.129426	-0.0886378	-0.158744	-0.0404992
8	0.00731374	-0.00596748	-0.191062	0.024491	-0.1289	-0.0637463
9	-0.0537816	-0.185161	-0.233664	-0.0737097	-0.228109	-0.156536
10	-0.0165278	-0.071361	-0.0937214	-0.0413965	-0.0733308	-0.0169568
11	-0.221845	-0.199814	-0.299123	-0.10838	-0.30495	-0.210018
12	-0.00255851	0.0664878	-0.104119	0.00287249	-0.105119	-0.022446

## Sheet: Fig 3a
	High-resolution	Ground truth		Avgerage downsampled	Ground truth		Actor downsampled	Ground truth
	x	y		x	y		x	y
1	7.37212	6		5.10584	6		6.83658	6
2	3.99234	2.4		2.97208	2.4		3.70429	2.4
3	4.31188	5.8		2.76924	5.8		4.29003	5.8
4	3.11978	0.8		2.7846	0.8		3.53284	0.8
5	6.63676	3.8		6.56666	3.8		6.79309	3.8
6	9.06112	6		8.34984	6		10.1062	6
7	7.11267	5.8		3.62875	5.8		5.56219	5.8
8	5.46858	4.2		4.60524	4.2		4.79139	4.2
9	14.4092	18.8		11.9967	18.8		17.3548	18.8
10	3.50565	1.8		3.06106	1.8		3.67844	1.8
11	6.04073	2.4		4.19907	2.4		6.61711	2.4
12	6.30702	10		4.29713	10		5.34487	10
13	5.5537	1.2		5.46892	1.2		4.70163	1.2
14	7.48632	6.8		5.44041	6.8		8.64428	6.8
15	4.68534	3		3.97126	3		4.43973	3
16	1.84169	1		1.75301	1		2.11748	1
17	1.961	0.8		1.51228	0.8		2.07998	0.8
18	1.80046	3.2		1.69257	3.2		2.07207	3.2
19	6.86199	5.4		5.33952	5.4		8.11314	5.4
20	5.58553	2.6		4.27187	2.6		6.65566	2.6
21	4.43373	4.2		3.46008	4.2		4.35237	4.2
22	4.26754	4		3.51452	4		4.43535	4
23	7.71408	3.8		6.51204	3.8		8.60093	3.8
24	4.75344	4.4		3.17017	4.4		4.5567	4.4
25	2.89441	4.2		2.79413	4.2		3.08237	4.2
26	4.58308	4.4		3.0173	4.4		4.41145	4.4
27	9.0476	7.6		7.29205	7.6		8.63342	7.6
28	8.53301	7		8.52049	7		8.05583	7
29	2.30785	3.2		1.99521	3.2		2.44079	3.2
30	13.1678	24.2		10.3904	24.2		14.0294	24.2
31	5.96699	1.8		5.08457	1.8		6.9491	1.8
32	7.35083	3.6		6.68628	3.6		7.52163	3.6
33	3.22376	3.4		2.09334	3.4		3.66356	3.4
34	1.43732	1.6		1.45526	1.6		1.51431	1.6
35	11.9944	18.6		6.87658	18.6		11.8638	18.6
36	3.27706	3.4		2.47012	3.4		3.11482	3.4
37	0.789554	1		0.772916	1		0.847962	1
38	7.27392	2.8		6.84163	2.8		6.73028	2.8
39	3.85053	0.6		3.52182	0.6		4.91229	0.6
40	5.93704	11.6		5.24526	11.6		6.48575	11.6
41	8.6437	12.6		7.40918	12.6		10.7255	12.6
42	3.62422	0.6		3.4789	0.6		3.57872	0.6
43	6.42014	5.2		4.23482	5.2		5.90354	5.2
44	7.07093	4		6.2685	4		8.21526	4
45	4.34959	2		4.26156	2		4.10627	2
46	7.41123	2.8		5.59286	2.8		7.52829	2.8
47	8.66624	4.8		5.80087	4.8		8.30498	4.8
48	3.46349	3.2		3.37932	3.2		3.66115	3.2
49	2.01631	1		2.01748	1		2.38061	1
50	6.46529	5.6		5.62115	5.6		6.94034	5.6
51	7.87635	12.8		6.99999	12.8		9.26511	12.8
52	15.9393	18.6		13.1882	18.6		15.9636	18.6
53	3.64828	3.6		2.31747	3.6		3.19114	3.6
54	4.47584	2.8		3.69614	2.8		4.89975	2.8
55	8.34982	8.2		5.76459	8.2		8.25593	8.2
56	4.1045	2.4		2.14198	2.4		2.87994	2.4
57	12.1894	14.2		9.12519	14.2		12.1701	14.2
58	7.65421	1.4		7.36581	1.4		8.09018	1.4
59	3.24367	2.8		2.13725	2.8		2.68481	2.8
60	4.96621	3		3.8765	3		4.63883	3
61	4.53217	6.8		3.68561	6.8		4.78717	6.8
62	10.2062	12.2		7.99391	12.2		10.1021	12.2
63	3.26483	3.8		2.28889	3.8		3.28317	3.8
64	4.96463	1.4		4.47038	1.4		5.8842	1.4
65	1.48775	1		1.40978	1		1.57378	1
66	1.95171	2		1.72056	2		2.16286	2
67	10.5955	14.4		7.64556	14.4		10.7572	14.4
68	2.73518	2.8		2.21114	2.8		2.26928	2.8
69	3.1347	0.4		2.74633	0.4		3.35414	0.4
70	2.31927	1.4		1.9498	1.4		2.64057	1.4
71	5.01111	3.4		3.93629	3.4		5.69101	3.4
72	8.7891	0.8		7.92685	0.8		8.89637	0.8
73	10.8083	11.4		10.3037	11.4		10.721	11.4
74	3.27371	4.2		2.80344	4.2		4.02669	4.2
75	15.9912	13.2		12.4096	13.2		12.9583	13.2
76	2.07757	0.4		1.98818	0.4		2.30491	0.4
77	19.7162	12.2		17.29	12.2		21.6834	12.2
78	0.988035	0.6		0.913222	0.6		1.00859	0.6
79	6.73427	2.6		5.33642	2.6		6.1938	2.6
80	1.6552	0.2		1.51683	0.2		1.77705	0.2
81	17.009	12		14.395	12		21.5174	12
82	4.13922	2.2		2.67888	2.2		3.56339	2.2
83	2.79913	2.8		2.32699	2.8		2.59368	2.8
84	4.24943	4.4		3.52964	4.4		4.92497	4.4
85	2.03238	1		2.10076	1		2.29642	1
86	2.00618	0.6		1.82691	0.6		2.54844	0.6
87	5.26721	2		3.88159	2		4.84393	2
88	2.5748	3.2		2.52817	3.2		3.03957	3.2
89	2.57292	1		1.76583	1		1.81439	1
90	4.1207	3.2		2.6785	3.2		3.12185	3.2
91	7.45469	1.8		4.74351	1.8		7.09915	1.8
92	5.6992	4.8		4.78888	4.8		7.03543	4.8
93	8.51762	3		6.41182	3		9.34865	3
94	9.42032	1		7.73194	1		8.6409	1
95	3.00492	2		2.35002	2		3.08837	2
96	2.45157	0.6		2.35599	0.6		3.01298	0.6
97	6.44422	7.2		4.58786	7.2		5.49478	7.2
98	6.73279	3.4		6.62693	3.4		7.366	3.4
99	3.18268	4		2.48168	4		3.03904	4
100	3.79963	0.8		2.9963	0.8		4.21279	0.8
101	5.18791	3.6		4.39508	3.6		5.09041	3.6
102	7.7593	11.8		5.68253	11.8		8.70269	11.8
103	1.04438	1.2		1.01833	1.2		1.12759	1.2
104	1.1655	1.4		1.03602	1.4		1.18238	1.4
105	4.1722	5.2		3.5703	5.2		4.42519	5.2
106	2.14203	2.2		1.89742	2.2		2.56192	2.2
107	2.92357	1.6		2.43027	1.6		3.52174	1.6
108	10.754	4.4		7.71161	4.4		10.8017	4.4
109	6.03941	12		4.79143	12		7.39324	12
110	5.51809	3.6		4.4568	3.6		6.50312	3.6
111	4.29532	4.6		3.49494	4.6		4.41502	4.6
112	10.8155	11		10.1738	11		12.6062	11
113	3.35806	5.2		2.49125	5.2		3.59532	5.2
114	7.33909	5		6.3773	5		6.70417	5
115	1.50486	2.2		1.68294	2.2		1.96783	2.2
116	10.3982	4.6		8.77668	4.6		9.70597	4.6
117	4.69061	11.2		4.32038	11.2		4.74401	11.2
118	1.16363	1.8		0.97923	1.8		1.01896	1.8
119	3.40683	4.4		2.81941	4.4		4.02877	4.4
120	13.5053	6.2		12.3476	6.2		15.7361	6.2
121	7.37212	4.4		5.10584	4.4		6.83658	4.4
122	3.99234	4.6		2.97208	4.6		3.70429	4.6
123	4.31188	7		2.76924	7		4.29003	7
124	3.11978	2.2		2.7846	2.2		3.53284	2.2
125	6.63676	2		6.56666	2		6.79309	2
126	9.06112	7		8.34984	7		10.1062	7
127	7.11267	7.6		3.62875	7.6		5.56219	7.6
128	5.46858	6		4.60524	6		4.79139	6
129	14.4092	17.8		11.9967	17.8		17.3548	17.8
130	3.50565	1.4		3.06106	1.4		3.67844	1.4
131	6.04073	3.2		4.19907	3.2		6.61711	3.2
132	6.30702	11		4.29713	11		5.34487	11
133	5.5537	1		5.46892	1		4.70163	1
134	7.48632	5.6		5.44041	5.6		8.64428	5.6
135	4.68534	4		3.97126	4		4.43973	4
136	1.84169	0.6		1.75301	0.6		2.11748	0.6
137	1.961	0.6		1.51228	0.6		2.07998	0.6
138	1.80046	3.8		1.69257	3.8		2.07207	3.8
139	6.86199	7.6		5.33952	7.6		8.11314	7.6
140	5.58553	2.8		4.27187	2.8		6.65566	2.8
141	4.43373	4.4		3.46008	4.4		4.35237	4.4
142	4.26754	4.4		3.51452	4.4		4.43535	4.4
143	7.71408	4.4		6.51204	4.4		8.60093	4.4
144	4.75344	4.4		3.17017	4.4		4.5567	4.4
145	2.89441	2		2.79413	2		3.08237	2
146	4.58308	3.2		3.0173	3.2		4.41145	3.2
147	9.0476	11.8		7.29205	11.8		8.63342	11.8
148	8.53301	8		8.52049	8		8.05583	8
149	2.30785	1.8		1.99521	1.8		2.44079	1.8
150	13.1678	25.6		10.3904	25.6		14.0294	25.6
151	5.96699	1.6		5.08457	1.6		6.9491	1.6
152	7.35083	10.2		6.68628	10.2		7.52163	10.2
153	3.22376	3.8		2.09334	3.8		3.66356	3.8
154	1.43732	2.2		1.45526	2.2		1.51431	2.2
155	11.9944	17		6.87658	17		11.8638	17
156	3.27706	2.4		2.47012	2.4		3.11482	2.4
157	0.789554	1.6		0.772916	1.6		0.847962	1.6
158	7.27392	8.4		6.84163	8.4		6.73028	8.4
159	3.85053	1		3.52182	1		4.91229	1
160	5.93704	7.4		5.24526	7.4		6.48575	7.4
161	8.6437	16		7.40918	16		10.7255	16
162	3.62422	1.2		3.4789	1.2		3.57872	1.2
163	6.42014	3.8		4.23482	3.8		5.90354	3.8
164	7.07093	5.4		6.2685	5.4		8.21526	5.4
165	4.34959	3		4.26156	3		4.10627	3
166	7.41123	3		5.59286	3		7.52829	3
167	8.66624	6.2		5.80087	6.2		8.30498	6.2
168	3.46349	4.2		3.37932	4.2		3.66115	4.2
169	2.01631	1.2		2.01748	1.2		2.38061	1.2
170	6.46529	9.2		5.62115	9.2		6.94034	9.2
171	7.87635	16.4		6.99999	16.4		9.26511	16.4
172	15.9393	21		13.1882	21		15.9636	21
173	3.64828	3		2.31747	3		3.19114	3
174	4.47584	3.2		3.69614	3.2		4.89975	3.2
175	8.34982	12		5.76459	12		8.25593	12
176	4.1045	4.8		2.14198	4.8		2.87994	4.8
177	12.1894	13		9.12519	13		12.1701	13
178	7.65421	1.6		7.36581	1.6		8.09018	1.6
179	3.24367	5.4		2.13725	5.4		2.68481	5.4
180	4.96621	1.8		3.8765	1.8		4.63883	1.8
181	4.53217	7		3.68561	7		4.78717	7
182	10.2062	12.2		7.99391	12.2		10.1021	12.2
183	3.26483	2		2.28889	2		3.28317	2
184	4.96463	1.6		4.47038	1.6		5.8842	1.6
185	1.48775	1.4		1.40978	1.4		1.57378	1.4
186	1.95171	2.2		1.72056	2.2		2.16286	2.2
187	10.5955	14		7.64556	14		10.7572	14
188	2.73518	6		2.21114	6		2.26928	6
189	3.1347	0.8		2.74633	0.8		3.35414	0.8
190	2.31927	0.4		1.9498	0.4		2.64057	0.4
191	5.01111	4.6		3.93629	4.6		5.69101	4.6
192	8.7891	1.4		7.92685	1.4		8.89637	1.4
193	10.8083	12.8		10.3037	12.8		10.721	12.8
194	3.27371	5.4		2.80344	5.4		4.02669	5.4
195	15.9912	12.8		12.4096	12.8		12.9583	12.8
196	2.07757	0		1.98818	0		2.30491	0
197	19.7162	17.6		17.29	17.6		21.6834	17.6
198	0.988035	3.4		0.913222	3.4		1.00859	3.4
199	6.73427	6.4		5.33642	6.4		6.1938	6.4
200	1.6552	2.2		1.51683	2.2		1.77705	2.2

## Sheet: Fig 3b,c,d
	High-resolution	Avgerage downsampled	High - Avg		High-resolution	Actor downsampled	High - Act		Actor downsampled	Avgerage downsampled	Act - Avg
1	0.229322	0.189391	0.0399312		0.229322	0.26965	-0.0403281		0.26965	0.189391	0.0802593
2	0.260573	0.255404	0.00516982		0.260573	0.257032	0.003541		0.257032	0.255404	0.00162881
3	0.520604	0.507942	0.0126619		0.520604	0.569844	-0.0492409		0.569844	0.507942	0.0619027
4	0.771083	0.759568	0.0115155		0.771083	0.801117	-0.030034		0.801117	0.759568	0.0415494
5	0.646469	0.691937	-0.0454686		0.646469	0.667135	-0.0206662		0.667135	0.691937	-0.0248024
6	0.265509	0.247986	0.0175231		0.265509	0.344824	-0.0793151		0.344824	0.247986	0.0968383
7	0.195893	0.210632	-0.0147388		0.195893	0.216121	-0.0202285		0.216121	0.210632	0.00548975
8	0.347155	0.328318	0.0188374		0.347155	0.333398	0.0137565		0.333398	0.328318	0.00508087
9	0.358783	0.350427	0.00835616		0.358783	0.383778	-0.0249946		0.383778	0.350427	0.0333508
10	0.707147	0.639645	0.0675025		0.707147	0.716084	-0.00893649		0.716084	0.639645	0.076439
11	0.633667	0.645488	-0.0118214		0.633667	0.637454	-0.00378746		0.637454	0.645488	-0.00803398
12	0.216505	0.209143	0.00736282		0.216505	0.224056	-0.00755109		0.224056	0.209143	0.0149139
13	0.413537	0.358336	0.0552009		0.413537	0.447374	-0.0338374		0.447374	0.358336	0.0890383
14	0.790019	0.746322	0.043697		0.790019	0.798875	-0.00885639		0.798875	0.746322	0.0525534
15	0.763683	0.711752	0.051931		0.763683	0.725889	0.0377935		0.725889	0.711752	0.0141375
16	0.872859	0.833355	0.0395033		0.872859	0.885249	-0.0123902		0.885249	0.833355	0.0518935
17	0.448532	0.39586	0.052672		0.448532	0.454448	-0.00591593		0.454448	0.39586	0.0585879
18	0.734308	0.663507	0.0708012		0.734308	0.736967	-0.00265839		0.736967	0.663507	0.0734596
19	0.713296	0.629963	0.0833322		0.713296	0.69754	0.0157561		0.69754	0.629963	0.0675762
20	0.53718	0.566378	-0.029198		0.53718	0.599062	-0.0618819		0.599062	0.566378	0.0326839
21	0.599317	0.608885	-0.00956813		0.599317	0.575674	0.023643		0.575674	0.608885	-0.0332112
22	0.627541	0.605641	0.0219004		0.627541	0.63865	-0.0111092		0.63865	0.605641	0.0330096
23	0.762715	0.779136	-0.016421		0.762715	0.764431	-0.00171651		0.764431	0.779136	-0.0147044
24	0.440213	0.425955	0.0142579		0.440213	0.440714	-0.000500618		0.440714	0.425955	0.0147586
25	0.621787	0.565679	0.0561085		0.621787	0.611518	0.0102699		0.611518	0.565679	0.0458387
26	0.596607	0.585749	0.0108583		0.596607	0.584961	0.0116458		0.584961	0.585749	-0.000787499
27	0.153671	0.0908063	0.0628651		0.153671	0.138001	0.0156708		0.138001	0.0908063	0.0471943
28	0.125971	0.0761306	0.0498401		0.125971	0.153658	-0.0276872		0.153658	0.0761306	0.0775274
29	0.456462	0.462981	-0.00651881		0.456462	0.439524	0.0169385		0.439524	0.462981	-0.0234574
30	0.105658	0.089781	0.0158769		0.105658	0.135077	-0.0294189		0.135077	0.089781	0.0452958
31	0.590691	0.5146	0.0760906		0.590691	0.57988	0.0108108		0.57988	0.5146	0.0652798
32	0.417813	0.510259	-0.0924465		0.417813	0.50595	-0.0881371		0.50595	0.510259	-0.00430947
33	0.631428	0.58106	0.0503675		0.631428	0.630505	0.000922694		0.630505	0.58106	0.0494448
34	0.00775224	0.0154259	-0.00767365		0.00775224	0.00777668	-2.44e-05		0.00777668	0.0154259	-0.00764922
35	0.0198015	0.00742066	0.0123809		0.0198015	0.0145853	0.00521623		0.0145853	0.00742066	0.00716464
36	0.52482	0.541243	-0.0164232		0.52482	0.484565	0.0402557		0.484565	0.541243	-0.0566788
37	0.65508	0.671745	-0.0166648		0.65508	0.643454	0.0116261		0.643454	0.671745	-0.0282909
38	0.0843114	0.100375	-0.0160634		0.0843114	0.0778063	0.00650508		0.0778063	0.100375	-0.0225685
39	0.468134	0.461392	0.00674221		0.468134	0.472992	-0.00485778		0.472992	0.461392	0.0116
40	0.755585	0.644487	0.111097		0.755585	0.72091	0.0346746		0.72091	0.644487	0.0764225
41	0.336808	0.282041	0.0547672		0.336808	0.283577	0.0532306		0.283577	0.282041	0.00153657
42	0.0361796	0.0248372	0.0113424		0.0361796	0.0306886	0.00549102		0.0306886	0.0248372	0.00585135
43	5.32e-05	1.73e-06	5.15e-05		5.32e-05	0.00185893	-0.00180571		0.00185893	1.73e-06	0.00185721
44	0.376591	0.350363	0.0262284		0.376591	0.331657	0.0449342		0.331657	0.350363	-0.0187058
45	0.755555	0.757265	-0.0017099		0.755555	0.772288	-0.0167332		0.772288	0.757265	0.0150233
46	0.14426	0.0754616	0.0687983		0.14426	0.10962	0.0346398		0.10962	0.0754616	0.0341585
47	0.0572308	0.0621331	-0.00490225		0.0572308	0.0734339	-0.0162031		0.0734339	0.0621331	0.0113008
48	0.455279	0.44577	0.00950895		0.455279	0.441685	0.0135936		0.441685	0.44577	-0.00408466
49	0.541378	0.535316	0.00606231		0.541378	0.542015	-0.000636921		0.542015	0.535316	0.00669923
50	0.477797	0.428051	0.0497461		0.477797	0.600892	-0.123095		0.600892	0.428051	0.172841
51	0.209672	0.156827	0.0528452		0.209672	0.245827	-0.036155		0.245827	0.156827	0.0890002
52	0.339892	0.307597	0.0322952		0.339892	0.308796	0.0310961		0.308796	0.307597	0.00119911
53	0.58346	0.561455	0.022005		0.58346	0.566774	0.0166856		0.566774	0.561455	0.0053194
54	0.260431	0.266511	-0.00607966		0.260431	0.247108	0.0133236		0.247108	0.266511	-0.0194032
55	0.77514	0.779058	-0.00391846		0.77514	0.777602	-0.0024625		0.777602	0.779058	-0.00145596
56	0.00615287	0.00774066	-0.00158779		0.00615287	0.00454614	0.00160673		0.00454614	0.00774066	-0.00319452
57	0.0342412	0.0470149	-0.0127737		0.0342412	0.0370903	-0.0028491		0.0370903	0.0470149	-0.00992459
58	0.0573901	0.0506121	0.00677794		0.0573901	0.0409974	0.0163926		0.0409974	0.0506121	-0.00961467
59	0.81792	0.784301	0.033619		0.81792	0.817964	-4.42e-05		0.817964	0.784301	0.0336632
60	0.0333443	0.0232573	0.010087		0.0333443	0.0381823	-0.00483801		0.0381823	0.0232573	0.014925

## Sheet: Fig 4
	Act - Avg	Act - Bil	Act - Near	Act - Lan3	Act - Lan5	Act - Cub	Act - Gau	Act - Area	Act - Mit
1	0.0802593	0.0638928	0.0491405	0.0692247	0.065182	0.0651937	0.0638927	0.0802593	0.0642103
2	0.00162881	-0.0169318	-0.000583335	-0.0165442	-0.00692383	-0.0191949	-0.0169316	0.00162854	-0.0183168
3	0.0619027	0.103712	0.117123	0.142885	0.143167	0.125696	0.103712	0.0619027	0.115314
4	0.0415494	0.0288894	0.137254	0.0549314	0.0524357	0.0402132	0.0288894	0.0415494	0.0339231
5	-0.0248024	0.00595236	0.0490707	0.0330752	0.0310024	0.0226167	0.00595227	-0.0248023	0.0144214
6	0.0968383	0.0767965	0.122818	0.0976134	0.0988048	0.0839767	0.0767964	0.0968384	0.0797762
7	0.00548975	0.000754552	0.0816185	0.0106099	0.0138663	0.00482537	0.000754517	0.00548977	0.00256393
8	0.00508087	0.000119066	0.0451	0.027977	0.0328941	0.0135048	0.000119071	0.00508096	0.00632067
9	0.0333508	-0.0422453	-0.0211252	-0.0747587	-0.072019	-0.0624111	-0.0422453	0.0333507	-0.0537056
10	0.076439	0.0366761	0.0794397	0.0344157	0.0347681	0.0335502	0.0366761	0.076439	0.0342724
11	-0.00803398	-0.0150074	0.0342859	-0.00426586	-0.00125277	-0.0104152	-0.0150073	-0.00803405	-0.0129454
12	0.0149139	0.0267099	0.0368836	0.041843	0.0445214	0.0335546	0.0267099	0.0149139	0.0303808
13	0.0890383	0.0740591	0.0443632	0.0733412	0.0667086	0.0725801	0.074059	0.0890383	0.0726787
14	0.0525534	0.0755776	0.116212	0.110475	0.116094	0.0916319	0.0755776	0.0525534	0.0839225
15	0.0141375	0.00444959	0.0190731	0.00645505	0.00476107	0.00499977	0.0044498	0.0141376	0.00551259
16	0.0518935	0.0409599	0.102575	0.0526568	0.050759	0.0451679	0.0409599	0.0518931	0.0426736
17	0.0585879	0.06441	0.0268851	0.101475	0.099866	0.0823679	0.0644097	0.0585879	0.0729396
18	0.0734596	0.0397544	0.029453	0.0403496	0.0363995	0.0382122	0.0397544	0.0734597	0.0379214
19	0.0675762	0.0399044	0.146274	0.0350096	0.0342604	0.0358295	0.0399044	0.0675762	0.0371206
20	0.0326839	0.0298927	0.0590862	0.0455177	0.0476383	0.036634	0.0298927	0.0326839	0.0323143
21	-0.0332112	-0.00632695	0.0188636	0.0149411	0.0138313	0.00570325	-0.00632694	-0.0332112	8.38e-05
22	0.0330096	0.11076	0.220392	0.139256	0.134768	0.130759	0.11076	0.0330093	0.121773
23	-0.0147044	0.0111812	0.0617828	0.0354871	0.0335519	0.0256711	0.0111813	-0.0147044	0.0187415
24	0.0147586	0.0149898	0.0560305	0.0329785	0.0348574	0.0243626	0.0149898	0.0147585	0.0194966
25	0.0458387	0.0576022	0.0531613	0.0800967	0.0802868	0.0681271	0.057602	0.0458387	0.0628947
26	-0.000787499	0.00455852	0.0376278	0.0169206	0.015448	0.0115968	0.0045585	-0.000787649	0.00855647
27	0.0471943	0.00342465	-0.0149898	-0.0146577	-0.0161589	-0.00932716	0.00342461	0.0471946	-0.00377425
28	0.0775274	0.0286853	0.00469406	0.0115748	0.0123339	0.0145049	0.0286852	0.0775275	0.0205299
29	-0.0234574	0.0335259	0.0533457	0.0686575	0.070242	0.054451	0.0335259	-0.0234577	0.0447445
30	0.0452958	0.0289099	0.0108172	0.0219528	0.0223222	0.0237017	0.0289099	0.0452957	0.0259785
31	0.0652798	0.0052995	0.0260374	-0.0057603	-0.00755546	-0.00374	0.00529948	0.0652798	-0.000326272
32	-0.00430947	0.0766046	0.109118	0.150697	0.150643	0.121218	0.0766045	-0.0043095	0.0999567
33	0.0494448	0.0663143	0.0402067	0.0810826	0.0780087	0.0728872	0.0663147	0.0494447	0.070307
34	-0.00764922	-0.0080401	-0.0436672	-0.00898487	-0.00873747	-0.00855561	-0.00804012	-0.007649	-0.00837416
35	0.00716464	-0.00560663	-0.0301891	-0.0172447	-0.0179081	-0.0120245	-0.00560667	0.00716442	-0.00894835
36	-0.0566788	-0.0334021	-0.0532719	-0.00523094	-0.00108694	-0.0172875	-0.033402	-0.0566789	-0.0250625
37	-0.0282909	-0.0152716	0.0142315	0.00840091	0.00874616	-0.00216438	-0.0152717	-0.0282914	-0.00878224
38	-0.0225685	-0.00425392	-0.000772759	0.00499647	0.0043148	0.00185854	-0.0042539	-0.0225686	-0.000955752
39	0.0116	-0.0344079	0.0466889	-0.0531766	-0.0491718	-0.0480865	-0.0344079	0.0116	-0.0424277
40	0.0764225	0.087201	0.133256	0.155513	0.151883	0.122495	0.087201	0.0764222	0.105181
41	0.00153657	0.00318588	0.0829907	0.0212867	0.0189638	0.0119774	0.00318596	0.00153643	0.00683864
42	0.00585135	-0.00128553	-0.0245213	-0.00645307	-0.00770297	-0.00402111	-0.00128566	0.0058513	-0.00267124
43	0.00185721	0.00182824	0.000995452	0.00185893	0.00184367	0.00183745	0.00182824	0.00185721	0.00183147
44	-0.0187058	0.0271626	0.122107	0.0541781	0.054232	0.0439801	0.0271625	-0.0187058	0.0358006
45	0.0150233	0.0331857	0.0477723	0.0540754	0.0560519	0.0432095	0.0331857	0.0150233	0.0383069
46	0.0341585	0.00309518	-0.0234184	-0.00830223	-0.0125003	-0.00450658	0.00309521	0.0341584	-0.00153934
47	0.0113008	0.0192908	0.0518414	0.0309537	0.0328204	0.025497	0.0192909	0.0113006	0.0225059
48	-0.00408466	0.0877408	0.131346	0.134789	0.12818	0.117545	0.0877408	-0.0040847	0.10387
49	0.00669923	0.075859	0.17832	0.149359	0.151781	0.117317	0.0758591	0.00669926	0.100835
50	0.172841	0.210186	0.333218	0.254815	0.259381	0.23425	0.210186	0.172841	0.222635
51	0.0890002	0.0475697	0.0690332	0.0448547	0.0460366	0.0420783	0.0475696	0.089	0.0439766
52	0.00119911	-0.00239889	0.0224013	0.0039758	-0.00263053	0.00230602	-0.00239888	0.00119892	-0.0003283
53	0.0053194	-0.00222398	-0.00655808	0.0168789	0.00886588	0.00810418	-0.00222472	0.00531939	0.00244127
54	-0.0194032	-0.0104603	0.0294567	0.0073884	0.00918312	-0.00153078	-0.0104603	-0.0194033	-0.00601785
55	-0.00145596	0.0187892	0.0659761	0.0372363	0.0406167	0.0280034	0.0187892	-0.001456	0.0233525
56	-0.00319452	-0.0058753	-0.0104169	-0.00792122	-0.00876702	-0.00671485	-0.00587532	-0.00319473	-0.00631956
57	-0.00992459	-0.00294366	0.0101354	0.0029125	0.00173168	0.00161977	-0.00294366	-0.00992457	-0.000478491
58	-0.00961467	-0.00766132	-0.0129385	-0.00851473	-0.0115859	-0.00687635	-0.00766128	-0.00961462	-0.00691477
59	0.0336632	0.0623056	0.0628187	0.157783	0.142458	0.118995	0.0623052	0.0336636	0.0913411
60	0.014925	0.000625397	-0.00234352	-0.0091368	-0.0110097	-0.00461359	0.000625379	0.014925	-0.0023084

## Sheet: Fig 5a
	High-resolution	Ground truth		Avgerage downsampled	Ground truth		Actor downsampled	Ground truth
	x	y		x	y		x	y
1	2.1	2.3		3.1	2.3		2.2	2.3
2	5.9	3.4		12.8	3.4		7.5	3.4
3	6.5	3.5		10.1	3.5		7.3	3.5
4	2.6	3.4		5.4	3.4		4	3.4
5	6.2	3.9		13.8	3.9		8.2	3.9
6	3.8	3		6	3		3.8	3
7	6.2	5.2		13.8	5.2		8.5	5.2
8	2.2	2.3		3.9	2.3		2.6	2.3
9	2.3	2.9		4.2	2.9		3.7	2.9
10	5.4	3.1		9.3	3.1		6.9	3.1
11	15	17.1		15.6	17.1		15	17.1
12	13.9	9.9		10.9	9.9		11.6	9.9
13	11	6.6		8.2	6.6		8.3	6.6
14	10.3	6.6		8.8	6.6		8.6	6.6
15	10.6	6.3		8	6.3		10	6.3
16	12.3	8.8		9.3	8.8		10.9	8.8
17	9.5	4.2		6.6	4.2		6.9	4.2
18	11.3	6.6		7.4	6.6		7.9	6.6
19	15.5	14.4		14.7	14.4		15.5	14.4
20	13.2	9.8		9.2	9.8		10	9.8
21	14.7	15.6		13.4	15.6		14.3	15.6
22	12.4	12.1		11.9	12.1		12.4	12.1
23	14.6	16.7		13.5	16.7		11.7	16.7
24	13.7	14.4		14.2	14.4		13.1	14.4
25	14.3	14.6		11.7	14.6		14.5	14.6
26	12.5	12.7		10.1	12.7		13.3	12.7
27	8.9	8.6		8.4	8.6		8.6	8.6
28	10	9.8		9.6	9.8		10	9.8
29	15.3	17.3		14.1	17.3		13.8	17.3
30	13.6	16.1		12.7	16.1		12.7	16.1
31	10.7	11		10.3	11		10.6	11
32	13.8	13.6		15.4	13.6		13.4	13.6
33	8.3	8.7		8.4	8.7		7.9	8.7
34	11.3	12.1		11.2	12.1		12.4	12.1
35	9.8	10.1		8.5	10.1		8.8	10.1
36	15.1	13.7		14.9	13.7		15.2	13.7
37	12.8	13.7		11.2	13.7		15	13.7
38	16.2	15.3		14.1	15.3		14.4	15.3
39	11.1	11.4		9.9	11.4		11.7	11.4
40	9.7	9.7		9.2	9.7		10.1	9.7
41	9.4	9.6		7.9	9.6		8.4	9.6
42	13.7	12.6		13.8	12.6		14.6	12.6
43	10	10.7		8.4	10.7		9.4	10.7
44	14.1	12.7		12.9	12.7		11.3	12.7
45	7.6	8.7		7.4	8.7		8	8.7
46	8.6	8.4		7.3	8.4		8.2	8.4
47	12.5	13.7		14.3	13.7		11.8	13.7
48	13.6	13.3		14.3	13.3		13.5	13.3
49	13.3	13.4		13	13.4		13.3	13.4
50	12.3	12.5		14.7	12.5		13.2	12.5
51	14.6	14.2		14.4	14.2		13.1	14.2
52	8.3	7.4		7.5	7.4		8	7.4
53	12.2	11.3		11.7	11.3		12.5	11.3
54	12.8	14		13.1	14		12.2	14
55	8	7.5		7.3	7.5		8.6	7.5
56	14	15.3		13.8	15.3		12.5	15.3
57	9.5	8.5		8.2	8.5		9.2	8.5
58	12.9	12.4		11	12.4		13.1	12.4
59	10.4	9.9		8.6	9.9		9.9	9.9
60	13	12.3		11.5	12.3		12.9	12.3
61	8.5	9.3		8.9	9.3		8.3	9.3
62	14.7	14.3		15.4	14.3		13	14.3
63	13.5	14		11.1	14		14.2	14
64	6.7	7.8		5.6	7.8		6.7	7.8
65	8.2	8.9		6.8	8.9		8.9	8.9
66	9.1	9.3		8.1	9.3		9.3	9.3
67	9.5	10.1		7.6	10.1		8.6	10.1
68	6.5	7.4		6.3	7.4		6.5	7.4
69	6.1	6.7		6.1	6.7		6	6.7
70	10.4	10.3		9.7	10.3		8.2	10.3
71	11.7	12.5		10.6	12.5		12.8	12.5
72	9.8	9.1		7.5	9.1		9.2	9.1
73	11.8	11.7		11.1	11.7		13.5	11.7
74	8.7	9.2		9	9.2		8.6	9.2
75	15.9	16		14.2	16		15.6	16
76	9.5	9.9		7.3	9.9		8.8	9.9
77	9.2	9.8		8	9.8		9	9.8
78	8.6	9.2		8.2	9.2		8.7	9.2
79	16.5	15.8		15.7	15.8		15.2	15.8
80	9.5	9.6		7.5	9.6		8.8	9.6
81	6.9	9.7		5.2	9.7		7.5	9.7
82	8.6	8.9		8.5	8.9		9.5	8.9
83	11.9	12		12.2	12		14.2	12
84	11.9	12.5		13.9	12.5		13.2	12.5
85	9.1	9.7		9	9.7		8.4	9.7
86	12.6	10.6		11.4	10.6		10.2	10.6
87	9.9	10.2		8.7	10.2		12.2	10.2
88	9.5	11.1		8.7	11.1		8.5	11.1
89	13.6	14.5		12.9	14.5		13.5	14.5
90	13.1	13.6		14.4	13.6		13.7	13.6
91	8.1	9		7.7	9		8.8	9
92	6.6	7.7		5.7	7.7		6.5	7.7
93	13.8	13.1		12.8	13.1		13	13.1
94	12.8	12.9		12.6	12.9		12.5	12.9
95	5.2	5.6		5.2	5.6		4.7	5.6
96	14.8	13.6		14.2	13.6		13.4	13.6
97	13.8	14.6		14.5	14.6		14.9	14.6
98	9.1	9.6		7.3	9.6		8.6	9.6
99	12.9	13.6		12.8	13.6		12.7	13.6
100	14.1	15.8		14	15.8		15	15.8
101	11.2	11.6		12.4	11.6		10.3	11.6
102	9	8.9		6.4	8.9		10	8.9
103	11.7	10.6		9.2	10.6		10.8	10.6
104	7.9	8.9		5.6	8.9		7.1	8.9
105	7.1	7		3.7	7		5.4	7
106	10.2	10.6		8.3	10.6		12	10.6
107	9.8	9.6		6.7	9.6		9.7	9.6
108	11.2	11.4		9.2	11.4		10.9	11.4
109	9.8	9.6		8.2	9.6		11.2	9.6
110	10.4	10.6		7	10.6		11.5	10.6
111	11.5	12.1		10.8	12.1		9.8	12.1
112	5.2	5.4		3.7	5.4		4.4	5.4
113	5.5	5.8		3.9	5.8		4.9	5.8
114	10.6	9.8		10.5	9.8		10.3	9.8
115	6	6		4.8	6		5.6	6
116	6.5	6.1		5.1	6.1		6.4	6.1
117	6.4	7.8		4.3	7.8		5.6	7.8
118	5.3	4.9		3.4	4.9		4.8	4.9
119	11.8	13.6		14.5	13.6		13	13.6
120	7	7.7		5.9	7.7		6.3	7.7
121	9.7	9.1		7.3	9.1		10.5	9.1
122	6.7	7.9		6.7	7.9		6.6	7.9
123	6	6.8		6.8	6.8		6.2	6.8
124	7.4	8.4		5.7	8.4		7.7	8.4
125	10	9		9.1	9		10.3	9
126	9.1	9.5		6.1	9.5		9.8	9.5
127	8.9	9.5		6.8	9.5		9.7	9.5
128	8.9	10		9.8	10		7.1	10
129	11.8	9.6		11.1	9.6		11	9.6
130	11.3	10.3		10.1	10.3		11.9	10.3
131	2.6	2.2		2.1	2.2		3	2.2
132	10.2	10		8.2	10		11.1	10
133	4.5	4.4		3.6	4.4		4.2	4.4
134	11	12.6		9.3	12.6		9.5	12.6
135	6.1	5.2		2.8	5.2		3.1	5.2
136	12.5	13.2		11.4	13.2		11.1	13.2
137	6.3	7.3		3.4	7.3		6.2	7.3
138	9.5	9.1		6	9.1		9.7	9.1
139	11.5	12		10.9	12		11.7	12
140	11	11.1		10.5	11.1		10.1	11.1
141	10.9	11.6		10.9	11.6		11.6	11.6
142	5.7	6.4		4.9	6.4		3.8	6.4
143	4.5	5.3		2.8	5.3		3.3	5.3
144	5.5	6		3.5	6		4.1	6
145	9	10.3		7.5	10.3		7	10.3
146	10	10.9		8.6	10.9		8.4	10.9
147	8.4	7.5		5	7.5		8.2	7.5
148	8.6	8.9		9.2	8.9		9.2	8.9
149	3.6	3.9		2.3	3.9		2.6	3.9
150	7.5	8.8		5	8.8		7.2	8.8
151	2	3		2.2	3		2.8	3
152	7.9	8.9		7.6	8.9		9.6	8.9
153	6	6.8		6.5	6.8		5.1	6.8
154	2.5	3.6		1.6	3.6		2.2	3.6
155	10.4	10.1		8.3	10.1		9.7	10.1
156	0.6	1.9		0.8	1.9		2.1	1.9
157	1.7	1.4		1.6	1.4		1.5	1.4
158	2.2	3.6		2.1	3.6		3.5	3.6
159	5	6		3.4	6		3.6	6
160	8.7	10.2		8.6	10.2		9.4	10.2
161	2.6	2.7		1.4	2.7		2.8	2.7
162	1.8	2.7		0.9	2.7		1.6	2.7
163	7.1	7.7		7.7	7.7		7.2	7.7
164	5.6	5.9		4.4	5.9		6.8	5.9
165	4.7	4.6		6.2	4.6		6.4	4.6
166	1.9	3.1		1.8	3.1		2.8	3.1
167	5.3	6.4		4.4	6.4		6	6.4
168	8.3	8.3		6.8	8.3		7.5	8.3
169	5.1	5.9		2.7	5.9		4.7	5.9
170	6.7	6.9		5.9	6.9		6.9	6.9
171	3.9	2.9		1	2.9		1.7	2.9
172	6.9	6.9		4.7	6.9		5.8	6.9
173	1.3	1.8		1.2	1.8		1.3	1.8
174	5.2	4.4		3.5	4.4		4.5	4.4
175	6	6.3		6.1	6.3		6.6	6.3
176	4.5	5.7		4.7	5.7		5.1	5.7
177	5.1	4.8		3.1	4.8		6.1	4.8
178	3.6	3		2.2	3		3.5	3
179	4	3.2		1.1	3.2		2.4	3.2
180	7.5	8.4		6	8.4		5.5	8.4
181	0.4	0.7		1.2	0.7		0.5	0.7
182	3.2	3.9		2	3.9		2.6	3.9
183	0.7	0.6		0.9	0.6		0.9	0.6
184	1.6	1.6		1	1.6		0.7	1.6
185	4.5	3.7		4.2	3.7		5.2	3.7
186	5	4.3		4	4.3		5.3	4.3
187	3.6	3.8		3.4	3.8		3.1	3.8
188	0.9	1		0.4	1		0.9	1
189	5.7	4.5		3.8	4.5		5.6	4.5
190	3.8	4.3		3.2	4.3		4.8	4.3
191	1.7	1.5		1.1	1.5		2.1	1.5
192	2.3	2.4		0.2	2.4		2.1	2.4
193	6	6.2		2.8	6.2		4.7	6.2
194	4.1	5.1		2.3	5.1		3.4	5.1
195	0.5	0.6		0.4	0.6		0.5	0.6
196	5	5.5		3.6	5.5		4.3	5.5
197	2.2	3.4		0.5	3.4		1.3	3.4
198	2	2.4		1.2	2.4		2.3	2.4
199	5.8	6.4		5.3	6.4		5	6.4
200	3	2.7		1.1	2.7		1.9	2.7

## Sheet: Fig 5b,c,d
	High-resolution	Avgerage downsampled	High - Avg		High-resolution	Actor downsampled	High - Act		Actor downsampled	Avgerage downsampled	Act - Avg
1	0.94989	0.879175	0.0707149		0.94989	0.886518	0.0633723		0.886518	0.879175	0.00734254
2	0.970496	0.937391	0.0331045		0.970496	0.934209	0.0362864		0.934209	0.937391	-0.00318196
3	0.823283	0.721307	0.101975		0.823283	0.78958	0.0337032		0.78958	0.721307	0.0682721
4	0.946285	0.742667	0.203619		0.946285	0.815102	0.131183		0.815102	0.742667	0.0724353
5	0.968502	0.856692	0.11181		0.968502	0.881347	0.0871549		0.881347	0.856692	0.0246552
6	0.893459	0.81151	0.0819491		0.893459	0.821401	0.0720577		0.821401	0.81151	0.00989136
7	0.979692	0.868824	0.110868		0.979692	0.908796	0.0708953		0.908796	0.868824	0.0399722
8	0.960967	0.84915	0.111817		0.960967	0.874972	0.0859956		0.874972	0.84915	0.0258218
9	0.938543	0.839035	0.0995082		0.938543	0.863394	0.0751484		0.863394	0.839035	0.0243598
10	0.732467	0.556107	0.176359		0.732467	0.679015	0.0534517		0.679015	0.556107	0.122908
11	0.968733	0.928204	0.0405292		0.968733	0.896697	0.0720366		0.896697	0.928204	-0.0315074
12	0.974061	0.874459	0.0996019		0.974061	0.901483	0.0725779		0.901483	0.874459	0.027024
13	0.944781	0.814679	0.130102		0.944781	0.88014	0.0646415		0.88014	0.814679	0.0654608
14	0.974661	0.937911	0.0367509		0.974661	0.924318	0.0503438		0.924318	0.937911	-0.0135929
15	0.945495	0.721454	0.22404		0.945495	0.789332	0.156163		0.789332	0.721454	0.0678775
16	0.839859	0.64505	0.19481		0.839859	0.756714	0.0831452		0.756714	0.64505	0.111665
17	0.955688	0.834589	0.121099		0.955688	0.88671	0.0689782		0.88671	0.834589	0.052121
18	0.906027	0.820816	0.085211		0.906027	0.798767	0.107261		0.798767	0.820816	-0.0220495
19	0.90609	0.770955	0.135135		0.90609	0.873466	0.0326247		0.873466	0.770955	0.10251
20	0.970007	0.928486	0.0415213		0.970007	0.916427	0.0535801		0.916427	0.928486	-0.0120588
21	0.85096	0.535494	0.315466		0.85096	0.68886	0.1621		0.68886	0.535494	0.153366

## Sheet: Fig 6b
	Act - Avg
1	0.0070436
2	0.0016599
3	0.0038291
4	0.0020954
5	0.009866
6	0.0064944
7	0.004146
8	0.0134008
9	0.0071446
10	0.0017975
11	0.0048247
12	0.0072056
13	0.0095062
14	0.00185249
15	0.0113872
16	0.00812139
17	0.00366527
18	0.00785035
19	0.00927867
20	0.00806085
21	0.00260198
22	0.00762138
23	0.00482645
24	0.00652828
25	0.00480338
26	0.00449479
27	0.00658582
28	0.00478703
29	0.0038172
30	0.00808604
31	0.0103793
32	0.00613506
33	0.00919905
34	0.00331583
35	0.00505837
36	0.00549107
37	0.00177187
38	0.0133322
39	0.00365897
40	0.00392032
41	0.000533927
42	0.00627268
43	0.00846864
44	0.00169304
45	0.0021407
46	0.0100512
47	0.00865982
48	0.0053827
49	0.00232223
50	0.00707617
51	0.00666737
52	0.00835566
53	0.00606197
54	0.00256364
55	0.00283463
56	0.00628615
57	0.00281079
58	0.00143957
59	0.00581597
60	0.00249054
61	0.00189517
62	0.00560908
63	0.00468397
64	0.00607712
65	0.0022022
66	0.00730787
67	0.00893793
68	0.00813441
69	0.00247964
70	0.0067058
71	0.00657908
72	0.00869985
73	0.0101072
74	0.00893607
75	0.0102144
76	0.00303169
77	0.00819705
78	0.00524238
79	0.0064994
80	0.00745988
81	0.00977737
82	0.00277298
83	0.010356
84	0.0016022
85	0.00885732
86	0.00188406
87	0.00583575
88	0.00893713
89	0.00655658
90	0.00505893
91	0.00177791
92	0.00623665
93	0.0107592
94	0.00322232
95	0.00816694
96	0.00318541
97	0.00833076
98	0.0085589
99	0.00636275
100	0.00240274
101	0.00623078
102	0.00359832
103	0.00651761
104	0.0049954
105	0.000930715
106	0.00522697
107	0.00367149
108	0.00256088
109	0.00524673
110	0.00278478
111	0.0104087
112	0.00705618
113	0.00143261
114	0.0031242
115	0.00268431
116	0.00237496
117	0.00484449
118	0.00249458
119	0.00756709
120	0.00996777
121	0.00658285
122	0.00618593
123	0.00969267
124	0.0105882
125	0.00265961
126	0.00877286
127	0.00631613
128	0.00237497
129	0.00198717
130	0.0110106
131	0.00771919
132	0.00624772
133	0.012538
134	0.00104087
135	0.00910327
136	0.00564378
137	0.00117568
138	0.00460139
139	0.00934248
140	0.00432134
141	0.00321994
142	0.00405724
143	0.00720461
144	0.00972507
145	0.00157771
146	0.0104312
147	0.00849399
148	0.00201068
149	0.00273307
150	0.00740263
151	0.00446676
152	0.00773278
153	0.00755085
154	0.00506353
155	0.00881642
156	0.00697101
157	0.00670858
158	0.00300254
159	0.00460398
160	0.00585342
161	0.00422673
162	0.00882552
163	0.00256216
164	0.0092432
165	0.000769635
166	0.00308805
167	0.00688445
168	0.00247796
169	0.00312248
170	0.00450089
171	0.0101648
172	0.00550281
173	0.00147613
174	0.0100111
175	0.00624533
176	0.00210424
177	0.00671131
178	0.00168339
179	0.0046583
180	0.000950542
181	0.0067646
182	0.0105309
183	0.00520368
184	0.00992353
185	0.00200108
186	0.00318322
187	0.00469417
188	0.00146904
189	0.00610344
190	0.00374302
191	0.0101632
192	0.00579643
193	0.00656454
194	0.00744452
195	0.00510053
196	0.00216224
197	0.0063789
198	0.00163025
199	0.00668978
200	0.00484788

## Sheet: Fig 7a
	Act - Avg	Act - Bil	Act - Near	Act - Lan3	Act - Lan5	Act - Cub	Act - Gau	Act - Area	Act - Mit
1	0.0070436	0.0038952	0.0023366	0.0021737	0.0021631	0.0026743	0.0038952	0.0070436	0.0032439
2	0.0016599	-0.0003638	-0.002972	-0.0022764	-0.0025945	-0.0014375	-0.0003638	0.0016599	-0.0009216
3	0.0038291	0.0012144	-0.002769	-0.0007235	-0.0009931	2.98e-05	0.0012144	0.0038291	0.000584
4	0.0020954	-9.23e-05	-0.0027485	-0.0020515	-0.0023089	-0.0012236	-9.23e-05	0.0020954	-0.0006802
5	0.009866	0.0012667	-0.0054746	-0.0049948	-0.0055289	-0.0026173	0.0012667	0.009866	-0.0007919
6	0.0064944	0.0024555	0.0003881	-7.82e-05	-0.0001722	0.000732	0.0024555	0.0064944	0.0015333
7	0.004146	0.0005867	-0.0030955	-0.0022328	-0.0024812	-0.0011659	0.0005867	0.004146	-0.0003344
8	0.0134008	0.0057958	0.0001744	0.0014383	0.0011986	0.0028279	0.0057958	0.0134008	0.0041994
9	0.0071446	0.0002048	-0.0083902	-0.0057923	-0.0066495	-0.0032936	0.0002048	0.0071446	-0.0016145
10	0.0017975	0.0002084	-0.0011498	-0.0010674	-0.0011883	-0.0005624	0.0002084	0.0017975	-0.0001979
11	0.0048247	-1.49e-05	-0.005866	-0.0041705	-0.0048776	-0.0023959	-1.49e-05	0.0048247	-0.001261
12	0.0072056	0.003891	0.0016585	0.0019253	0.0018254	0.0025702	0.003891	0.0072056	0.0031885
13	0.0095062	-1.93e-05	-0.0090619	-0.0068836	-0.0073073	-0.004369	-1.93e-05	0.0095062	-0.0023153
14	0.00185249	0.0011331	0.0005608	0.0006319	0.0005653	0.0008233	0.0011331	0.001852	0.0009697
15	0.0113872	0.001889	-0.004959	-0.004522	-0.005008	-0.002291	0.001889	0.011387	-0.000334
16	0.00812139	0.0006996	-0.006619	-0.005198	-0.005878	-0.002855	0.0006996	0.008121	-0.001186
17	0.00366527	0.0015743	0.0001078	0.0003039	0.0002585	0.0007073	0.0015743	0.003665	0.0011151
18	0.00785035	-0.001067	-0.010799	-0.007981	-0.008631	-0.005281	-0.001067	0.00785	-0.003295
19	0.00927867	0.0031945	0.0001912	-0.000647	-0.000902	0.0006839	0.0031945	0.009279	0.0018619
20	0.00806085	0.0024903	-0.003177	-0.001338	-0.001742	7.07e-05	0.0024903	0.008061	0.0011879
21	0.00260198	-0.000527	-0.004262	-0.003194	-0.003537	-0.00209	-0.000527	0.002602	-0.001348
22	0.00762138	-0.00064	-0.010224	-0.008004	-0.008991	-0.00494	-0.00064	0.007621	-0.002882
23	0.00482645	0.0018258	0.0006245	8.11e-05	-1.81e-05	0.0006669	0.0018258	0.004826	0.0011991
24	0.00652828	-0.001164	-0.010383	-0.00737	-0.007867	-0.004904	-0.001164	0.006528	-0.003123
25	0.00480338	0.0017927	-0.000784	-0.000233	-0.000414	0.0004771	0.0017927	0.004803	0.0010854
26	0.00449479	0.001324	-0.002145	-0.000633	-0.000874	7.1e-05	0.001324	0.004495	0.0006394
27	0.00658582	0.001073	-0.004221	-0.003062	-0.003397	-0.00152	0.001073	0.006586	-0.000297
28	0.00478703	-0.00112	-0.00742	-0.006416	-0.007146	-0.004156	-0.00112	0.004787	-0.002702
29	0.0038172	-7.99e-05	-0.003048	-0.002882	-0.003278	-0.001775	-7.99e-05	0.003817	-0.000978
30	0.00808604	0.0013581	-0.005816	-0.003674	-0.004157	-0.001742	0.0013581	0.008086	-0.000273
31	0.0103793	0.0021601	-0.006368	-0.004065	-0.004749	-0.001607	0.0021601	0.010379	0.0001767
32	0.00613506	0.0027007	0.0007596	0.0007184	0.0006703	0.0013177	0.0027007	0.006135	0.0019556
33	0.00919905	0.0016569	-0.004536	-0.003457	-0.003921	-0.001598	0.0016569	0.009199	-7.78e-05
34	0.00331583	0.0001739	-0.003362	-0.00245	-0.00278	-0.001377	0.0001739	0.003316	-0.00064
35	0.00505837	-0.001244	-0.008587	-0.007521	-0.008496	-0.004733	-0.001244	0.005058	-0.003051
36	0.00549107	-0.000332	-0.007094	-0.005957	-0.006875	-0.003484	-0.000332	0.005491	-0.001962
37	0.00177187	0.0011484	0.0006782	0.0007342	0.0006767	0.0008928	0.0011484	0.001772	0.0010129
38	0.0133322	0.0033957	-0.004499	-0.003149	-0.003635	-0.000854	0.0033957	0.013332	0.0011318
39	0.00365897	0.000535	-0.00257	-0.001955	-0.002223	-0.00098	0.000535	0.003659	-0.000259
40	0.00392032	0.0017622	-0.000923	0.0001538	-0.000115	0.0007951	0.0017622	0.00392	0.0012528
41	0.000533927	0.0003137	5.22e-05	0.0001544	0.000124	0.000218	0.0003137	0.000534	0.0002632
42	0.00627268	0.0006874	-0.006042	-0.004009	-0.004633	-0.002059	0.0006874	0.006273	-0.00075
43	0.00846864	-0.001035	-0.009339	-0.008519	-0.009309	-0.005583	-0.001035	0.008469	-0.003431
44	0.00169304	0.0008342	-0.000325	0.0001446	3.1e-05	0.0004286	0.0008342	0.001693	0.0006218
45	0.0021407	0.0016225	0.0010573	0.0013448	0.0013201	0.0014333	0.0016225	0.002141	0.0015211
46	0.0100512	0.0011629	-0.007576	-0.005953	-0.006858	-0.003129	0.0011629	0.010051	-0.001104
47	0.00865982	0.0058963	0.0049568	0.0046204	0.004651	0.0049275	0.0058963	0.00866	0.0053748
48	0.0053827	-0.000925	-0.010138	-0.006595	-0.007408	-0.004217	-0.000925	0.005383	-0.002634
49	0.00232223	-7.92e-05	-0.002311	-0.002119	-0.0024	-0.001277	-7.92e-05	0.002322	-0.000707
50	0.00707617	0.002564	-0.00081	-0.000363	-0.000604	0.0006781	0.002564	0.007076	0.0015552
51	0.00666737	-0.000305	-0.007338	-0.006119	-0.006847	-0.00377	-0.000305	0.006667	-0.002127
52	0.00835566	-0.001338	-0.009735	-0.009206	-0.010058	-0.006099	-0.001338	0.008356	-0.003838
53	0.00606197	0.0029352	-0.000343	0.0008659	0.0007211	0.0015911	0.0029352	0.006062	0.0022163
54	0.00256364	0.0006778	-0.0016	-0.001043	-0.001369	-0.000294	0.0006778	0.002564	0.0001723
55	0.00283463	0.0008452	-0.000374	-0.000363	-0.000441	4.52e-05	0.0008452	0.002835	0.0004166
56	0.00628615	0.0006516	-0.006619	-0.004156	-0.004851	-0.002157	0.0006516	0.006286	-0.000817
57	0.00281079	0.0010082	-0.000196	-0.00056	-0.000808	0.0001127	0.0010082	0.002811	0.0005411
58	0.00143957	0.0005392	-9e-05	-6.98e-05	-0.000106	0.0001425	0.0005392	0.00144	0.0003303
59	0.00581597	-0.000527	-0.006047	-0.005305	-0.005811	-0.00345	-0.000527	0.005816	-0.002071
60	0.00249054	0.001321	0.001134	0.0007858	0.0007802	0.0009261	0.001321	0.002491	0.0011073
61	0.00189517	0.0004849	-0.000883	-0.000352	-0.000453	-3.91e-05	0.0004849	0.001895	0.0001974
62	0.00560908	-0.000594	-0.007849	-0.006316	-0.007243	-0.003885	-0.000594	0.005609	-0.002309
63	0.00468397	0.0019107	-0.000332	-8e-05	-0.000298	0.0006922	0.0019107	0.004684	0.0012613
64	0.00607712	0.0008294	-0.003615	-0.002992	-0.003305	-0.001578	0.0008294	0.006077	-0.000449
65	0.0022022	0.0009116	-0.000267	-4.54e-05	-0.000142	0.0003241	0.0009116	0.002202	0.0006018
66	0.00730787	-0.000189	-0.007354	-0.006199	-0.006861	-0.003781	-0.000189	0.007308	-0.002068
67	0.00893793	0.0011999	-0.005383	-0.003765	-0.004057	-0.002053	0.0011999	0.008938	-0.000536
68	0.00813441	0.0023466	-0.002384	-0.001224	-0.001713	6.41e-05	0.0023466	0.008134	0.0011269
69	0.00247964	0.0004921	-0.00205	-0.001351	-0.001708	-0.000538	0.0004921	0.00248	-4.85e-05
70	0.0067058	0.0014352	-0.002327	-0.002356	-0.002767	-0.000928	0.0014352	0.006706	0.0001865
71	0.00657908	0.0007231	-0.003871	-0.003308	-0.003625	-0.001819	0.0007231	0.006579	-0.000631
72	0.00869985	0.0031402	-0.00208	-0.000769	-0.001203	0.000721	0.0031402	0.0087	0.0018603
73	0.0101072	0.0030232	-0.003185	-0.001707	-0.002134	-5.08e-06	0.0030232	0.010107	0.0014101
74	0.00893607	0.00054	-0.008007	-0.006507	-0.007339	-0.003681	0.00054	0.008936	-0.001671
75	0.0102144	0.0028159	-0.003051	-0.002207	-0.002488	-0.000407	0.0028159	0.010214	0.0011144
76	0.00303169	0.0011601	-6.66e-05	-6.07e-05	-0.000142	0.0003818	0.0011601	0.003032	0.0007482
77	0.00819705	0.0022453	-0.005489	-0.002988	-0.003684	-0.0008	0.0022453	0.008197	0.0006623
78	0.00524238	-0.001072	-0.006906	-0.006914	-0.007879	-0.004368	-0.001072	0.005242	-0.002783
79	0.0064994	0.0020293	-0.001606	-0.000852	-0.000929	0.0001331	0.0020293	0.006499	0.001021
80	0.00745988	0.0011812	-0.002577	-0.002868	-0.003076	-0.001471	0.0011812	0.00746	-0.000245
81	0.00977737	0.0034181	-0.001151	-0.000681	-0.000854	0.0007314	0.0034181	0.009777	0.0019948
82	0.00277298	-0.000264	-0.004863	-0.003167	-0.003604	-0.001902	-0.000264	0.002773	-0.001113
83	0.010356	-0.000746	-0.011666	-0.009138	-0.01018	-0.005828	-0.000746	0.010356	-0.003436
84	0.0016022	0.0006938	0.0002244	5.72e-05	2.12e-05	0.0002861	0.0006938	0.001602	0.0004798
85	0.00885732	0.0025452	-0.002801	-0.002198	-0.002606	-0.000368	0.0025452	0.008857	0.0010108
86	0.00188406	0.0012297	0.0003196	0.0006739	0.0006073	0.0009012	0.0012297	0.001884	0.0010584
87	0.00583575	0.0033982	0.0025771	0.0020792	0.0019474	0.0025394	0.0033982	0.005836	0.0029323
88	0.00893713	0.0039718	0.0006984	0.0012191	0.00114	0.0020676	0.0039718	0.008937	0.0029401
89	0.00655658	0.0002799	-0.006015	-0.004913	-0.005537	-0.002789	0.0002799	0.006557	-0.001332
90	0.00505893	0.0004777	-0.003885	-0.002798	-0.002961	-0.001644	0.0004777	0.005059	-0.000645
91	0.00177791	0.0001459	-0.00148	-0.001345	-0.001545	-0.000699	0.0001459	0.001778	-0.000293
92	0.00623665	0.0027182	0.0001937	0.0004177	0.000124	0.0012468	0.0027182	0.006237	0.0019344
93	0.0107592	0.0044989	-0.002687	-1.81e-05	-0.000442	0.0017021	0.0044989	0.010759	0.0030254
94	0.00322232	0.0002883	-0.003006	-0.002469	-0.002965	-0.001259	0.0002883	0.003222	-0.000514
95	0.00816694	0.0019164	-0.003941	-0.003066	-0.003658	-0.001053	0.0019164	0.008167	0.000365
96	0.00318541	0.0018605	0.0012431	0.0010445	0.000996	0.0013184	0.0018605	0.003185	0.0015727
97	0.00833076	0.0009579	-0.006442	-0.004574	-0.005055	-0.00246	0.0009579	0.008331	-0.000837
98	0.0085589	0.0003924	-0.008189	-0.006219	-0.006948	-0.003592	0.0003924	0.008559	-0.001693
99	0.00636275	-0.000372	-0.008032	-0.006392	-0.007332	-0.003785	-0.000372	0.006363	-0.00215
100	0.00240274	-0.000455	-0.003696	-0.003068	-0.003452	-0.001955	-0.000455	0.002403	-0.001237
101	0.00623078	0.0009501	-0.00409	-0.003105	-0.003457	-0.001555	0.0009501	0.006231	-0.00037
102	0.00359832	-0.001429	-0.007176	-0.00545	-0.005954	-0.003802	-0.001429	0.003598	-0.002683
103	0.00651761	-0.001233	-0.010234	-0.008458	-0.009639	-0.005296	-0.001233	0.006518	-0.003341
104	0.0049954	0.0017395	-0.002049	-0.000764	-0.000966	0.0002183	0.0017395	0.004995	0.0009384
105	0.000930715	0.0007275	0.0006286	0.0006275	0.0006272	0.0006531	0.0007275	0.000931	0.0006876
106	0.00522697	0.0017044	-0.000449	-0.000669	-0.000768	0.0001614	0.0017044	0.005227	0.0008901
107	0.00367149	0.0001083	-0.004183	-0.003045	-0.003568	-0.001713	0.0001083	0.003671	-0.000851
108	0.00256088	-0.000288	-0.004092	-0.003212	-0.003932	-0.001846	-0.000288	0.002561	-0.001096
109	0.00524673	0.0025012	-0.00038	0.0004779	0.0002304	0.001263	0.0025012	0.005247	0.0018473
110	0.00278478	-0.000939	-0.005634	-0.004556	-0.005225	-0.002948	-0.000939	0.002785	-0.001979
111	0.0104087	0.0038872	-0.000691	3.14e-05	-0.00034	0.0013003	0.0038872	0.010409	0.0024984
112	0.00705618	-0.00193	-0.012118	-0.009062	-0.009729	-0.006253	-0.00193	0.007056	-0.004214
113	0.00143261	0.0004013	-0.000353	-0.000293	-0.000378	-3.03e-05	0.0004013	0.001433	0.0001718
114	0.0031242	-0.000448	-0.00391	-0.003322	-0.003682	-0.002161	-0.000448	0.003124	-0.001344
115	0.00268431	-0.000633	-0.00272	-0.003152	-0.003387	-0.002164	-0.000633	0.002684	-0.001444
116	0.00237496	-0.000195	-0.003684	-0.002563	-0.002972	-0.001544	-0.000195	0.002375	-0.000898
117	0.00484449	0.0027543	0.0007375	0.0015046	0.0013735	0.0019305	0.0027543	0.004844	0.0023133
118	0.00249458	0.0011124	8.11e-05	0.0001134	-4.06e-05	0.0005076	0.0011124	0.002495	0.0007903
119	0.00756709	0.0037363	0.0018709	0.0015223	0.0014151	0.0022127	0.0037363	0.007567	0.0029265
120	0.00996777	0.0027703	-0.000966	-0.002135	-0.002534	-0.000335	0.0027703	0.009968	0.0011188
121	0.00658285	0.0023168	-0.001145	-0.000623	-0.00086	0.0004325	0.0023168	0.006583	0.0013168
122	0.00618593	0.0001846	-0.00467	-0.004855	-0.005633	-0.002721	0.0001846	0.006186	-0.001352
123	0.00969267	0.0036531	-0.001147	-0.000142	-0.000439	0.0011797	0.0036531	0.009693	0.0023335
124	0.0105882	0.0023765	-0.005669	-0.003512	-0.004182	-0.001335	0.0023765	0.010588	0.0004107
125	0.00265961	0.0013805	0.0001929	0.0005928	0.0005734	0.0008539	0.0013805	0.00266	0.0011
126	0.00877286	0.0011311	-0.003959	-0.004267	-0.00463	-0.002325	0.0011311	0.008773	-0.000699
127	0.00631613	-0.000861	-0.008512	-0.006693	-0.007569	-0.004245	-0.000861	0.006316	-0.002654
128	0.00237497	0.0002719	-0.001461	-0.001149	-0.00127	-0.000595	0.0002719	0.002375	-0.000189
129	0.00198717	-0.001148	-0.006318	-0.004767	-0.005618	-0.003023	-0.001148	0.001987	-0.00211
130	0.0110106	0.0029454	-0.002509	-0.001937	-0.002146	-0.000327	0.0029454	0.011011	0.0011842
131	0.00771919	0.0035999	0.0009595	0.0011347	0.0009734	0.0019268	0.0035999	0.007719	0.0027124
132	0.00624772	-0.000624	-0.005761	-0.005221	-0.005744	-0.003503	-0.000624	0.006248	-0.002176
133	0.012538	0.0046775	-0.001594	-0.000135	-0.000342	0.0014073	0.0046775	0.012538	0.0029384
134	0.00104087	0.0005164	-0.000173	2.65e-05	-5.75e-05	0.0002385	0.0005164	0.001041	0.0003719
135	0.00910327	0.0015177	-0.003682	-0.003054	-0.003093	-0.001584	0.0015177	0.009103	-0.000163
136	0.00564378	-0.000881	-0.009985	-0.006999	-0.008032	-0.004322	-0.000881	0.005644	-0.002673
137	0.00117568	0.0006691	0.0001045	0.0003557	0.0003171	0.0004642	0.0006691	0.001176	0.0005602
138	0.00460139	0.0032387	0.0022144	0.0023007	0.0022111	0.0026283	0.0032387	0.004601	0.0029169
139	0.00934248	0.0045469	0.001928	0.001825	0.0017045	0.0026889	0.0045469	0.009342	0.0035468
140	0.00432134	0.0010618	-0.001598	-0.001043	-0.001399	-0.000232	0.0010618	0.004321	0.0003675
141	0.00321994	0.0012811	-0.001195	-0.000419	-0.00065	0.0002797	0.0012811	0.00322	0.0007602
142	0.00405724	0.0017898	-0.000771	0.0003844	0.0002604	0.0008832	0.0017898	0.004057	0.001307
143	0.00720461	0.0027402	-0.000557	-6.44e-05	-6.05e-05	0.0008506	0.0027402	0.007205	0.0017424
144	0.00972507	0.0008959	-0.006582	-0.005225	-0.005737	-0.003004	0.0008959	0.009725	-0.001174
145	0.00157771	0.0008615	0.0001315	0.000479	0.0004852	0.0005935	0.0008615	0.001578	0.0007161
146	0.0104312	0.0060612	0.0031904	0.0036265	0.0034576	0.0043985	0.0060612	0.010431	0.0051736
147	0.00849399	0.0024783	-0.002653	-0.001448	-0.001553	-0.000132	0.0024783	0.008494	0.0010986
148	0.00201068	0.0007813	-0.000301	-9.32e-05	-0.000233	0.0002492	0.0007813	0.002011	0.0004999
149	0.00273307	0.0014878	0.0010371	0.0008692	0.0008507	0.0010483	0.0014878	0.002733	0.001251
150	0.00740263	0.0007952	-0.00697	-0.00438	-0.00497	-0.002316	0.0007952	0.007403	-0.000844
151	0.00446676	0.0005021	-0.002887	-0.002585	-0.002967	-0.001362	0.0005021	0.004467	-0.000473
152	0.00773278	0.0007325	-0.005625	-0.004726	-0.005341	-0.002573	0.0007325	0.007733	-0.001027
153	0.00755085	-0.00011	-0.007599	-0.005972	-0.006574	-0.003649	-0.00011	0.007551	-0.001984
154	0.00506353	-0.000582	-0.006217	-0.005169	-0.005744	-0.003319	-0.000582	0.005064	-0.00202
155	0.00881642	-0.001011	-0.010714	-0.008925	-0.009762	-0.005754	-0.001011	0.008816	-0.003503
156	0.00697101	0.0018934	-0.00302	-0.00172	-0.001999	-0.000401	0.0018934	0.006971	0.0006815
157	0.00670858	-0.001246	-0.009462	-0.008089	-0.008958	-0.005181	-0.001246	0.006709	-0.003311
158	0.00300254	0.0009326	-0.001168	-0.000612	-0.000732	-1.33e-05	0.0009326	0.003003	0.000436
159	0.00460398	0.0001985	-0.006158	-0.00391	-0.004617	-0.002156	0.0001985	0.004604	-0.001021
160	0.00585342	0.0004569	-0.005403	-0.003847	-0.004487	-0.002073	0.0004569	0.005853	-0.000888
161	0.00422673	0.0001811	-0.004692	-0.003398	-0.003857	-0.001906	0.0001811	0.004227	-0.000906
162	0.00882552	0.0021145	-0.004044	-0.002804	-0.003331	-0.000956	0.0021145	0.008826	0.0004958
163	0.00256216	-0.000228	-0.003217	-0.002385	-0.002675	-0.001528	-0.000228	0.002562	-0.000911
164	0.0092432	0.004041	0.0009096	0.0009811	0.0008248	0.0019881	0.004041	0.009243	0.0029495
165	0.000769635	0.0003797	6.1e-06	4.31e-05	-9.85e-06	0.0001858	0.0003797	0.00077	0.0002788
166	0.00308805	0.0011146	-0.000663	-0.000462	-0.000665	0.0001794	0.0011146	0.003088	0.0006259
167	0.00688445	0.0029643	-0.000807	0.0003027	-6.31e-05	0.0012715	0.0029643	0.006884	0.0020662
168	0.00247796	-0.000494	-0.003659	-0.002999	-0.003318	-0.001974	-0.000494	0.002478	-0.001264
169	0.00312248	0.0002017	-0.002237	-0.001559	-0.001683	-0.000965	0.0002017	0.003122	-0.000427
170	0.00450089	0.0028303	0.0014417	0.0019152	0.0018737	0.002206	0.0028303	0.004501	0.0024934
171	0.0101648	0.0026168	-0.00259	-0.002376	-0.002723	-0.000615	0.0026168	0.010165	0.0008875
172	0.00550281	0.000738	-0.00408	-0.003401	-0.003911	-0.001691	0.000738	0.005503	-0.000532
173	0.00147613	0.0002382	-0.001076	-0.000809	-0.000999	-0.000359	0.0002382	0.001476	-7.5e-05
174	0.0100111	0.0046152	0.0006295	0.0009992	0.0007703	0.0022707	0.0046152	0.010011	0.0033609
175	0.00624533	0.0012739	-0.002473	-0.002301	-0.002697	-0.000955	0.0012739	0.006245	9.28e-05
176	0.00210424	0.0011856	0.0010863	0.0006725	0.0006008	0.0008472	0.0011856	0.002104	0.0010038
177	0.00671131	0.001798	-0.003117	-0.001827	-0.002286	-0.000464	0.001798	0.006711	0.0006092
178	0.00168339	0.0006457	-0.000523	-0.00028	-0.000437	0.0001171	0.0006457	0.001683	0.0003711
179	0.0046583	0.0007148	-0.004969	-0.002748	-0.003363	-0.001265	0.0007148	0.004658	-0.000331
180	0.000950542	8.73e-05	-0.000684	-0.000639	-0.000751	-0.000333	8.73e-05	0.000951	-0.000133
181	0.0067646	0.0023267	-0.001424	-0.000812	-0.001209	0.0003983	0.0023267	0.006765	0.0013092
182	0.0105309	0.0013418	-0.007191	-0.004438	-0.004749	-0.002524	0.0013418	0.010531	-0.000737
183	0.00520368	0.0014584	-0.002556	-0.001034	-0.001082	-0.000194	0.0014584	0.005204	0.0005826
184	0.00992353	0.0055055	0.002743	0.0030405	0.0029471	0.0037642	0.0055055	0.009924	0.0045708
185	0.00200108	0.0003012	-0.002356	-0.001223	-0.001496	-0.000578	0.0003012	0.002001	-0.000154
186	0.00318322	0.0011787	0.0002676	-0.000133	-0.000157	0.0003328	0.0011787	0.003183	0.0007283
187	0.00469417	-0.001527	-0.00946	-0.007285	-0.008102	-0.004807	-0.001527	0.004694	-0.003228
188	0.00146904	0.0006236	-0.000362	-6.15e-05	-0.00017	0.0002228	0.0006236	0.001469	0.0004139
189	0.00610344	-0.001052	-0.007436	-0.006459	-0.006678	-0.004425	-0.001052	0.006103	-0.002822
190	0.00374302	-0.001463	-0.008057	-0.00633	-0.00701	-0.004205	-0.001463	0.003743	-0.002888
191	0.0101632	0.0026699	-0.003209	-0.002233	-0.002468	-0.000538	0.0026699	0.010163	0.000975
192	0.00579643	-0.000277	-0.006256	-0.004828	-0.005412	-0.003053	-0.000277	0.005796	-0.00175
193	0.00656454	0.0023454	-0.002588	-0.000436	-0.000667	0.0005899	0.0023454	0.006565	0.0014101
194	0.00744452	0.0020539	-0.003568	-0.00229	-0.002774	-0.000521	0.0020539	0.007445	0.0007064
195	0.00510053	6.24e-05	-0.006264	-0.00472	-0.005596	-0.00261	6.24e-05	0.005101	-0.001324
196	0.00216224	0.0014759	0.0009613	0.0010255	0.0009812	0.0011899	0.0014759	0.002162	0.0013246
197	0.0063789	-0.000127	-0.005828	-0.004747	-0.005102	-0.003052	-0.000127	0.006379	-0.001682
198	0.00163025	0.0008208	0.0002414	0.0002332	0.0001398	0.0004668	0.0008208	0.00163	0.0006339
199	0.00668978	0.0017851	-0.002202	-0.001665	-0.001896	-0.000399	0.0017851	0.00669	0.0006318
200	0.00484788	-0.001326	-0.006482	-0.006138	-0.006639	-0.004163	-0.001326	0.004848	-0.002825

[truncated: 9 more sheets: Fig 7b, Fig 7c, Fig 7d, Fig 9, Supplementary Figure 1a, Supplementary Figure 1b, Supplementary Figure 1c, Supplementary Figure 1d, _Supplementary Figure 2]
